# Supplementary material for: Novel Disulfiram-Loaded Metal–Organic Nanoparticles Inhibit Tumor Growth and Induce Immunogenic Cell Death of Triple-Negative Breast Cancer Cells
Source: Pharmaceutics. 2025 Nov 9;17(11):1448. doi: 10.3390/pharmaceutics17111448 (PMC12655402; doi:10.3390/pharmaceutics17111448)
Supplement: Supplementary file 1 [file pharmaceutics-17-01448-s001.zip]

Archive with 1 entries (1 files):
- pharmaceutics-3885788-supplementary.pdf
